# Supplementary material for: Is Smiling the Key? Machine Learning Analytics Detect Subtle Patterns in Micro-Expressions of Infants with ASD
Source: J Clin Med. 2021 Apr 19;10(8):1776. doi: 10.3390/jcm10081776 (PMC8073678; doi:10.3390/jcm10081776)
Supplement: Supplementary file 1 [file jcm-10-01776-s001.zip]

Archive with 1 entries (1 files):
- jcm-1167282-supplementary.pdf
